# Supplementary material for: Food-based multisensory stimulation ameliorates cognitive impairment after mild traumatic brain injury in male rats by modulating intestinal and brain inflammation
Source: PLoS One. 2026 Feb 27;21(2):e0343814. doi: 10.1371/journal.pone.0343814 (PMC12948070; doi:10.1371/journal.pone.0343814)
Supplement: S3 File — (XLSX) [file pone.0343814.s003.xlsx]

## Sheet: Sheet1
Item
Escape latency	Time point	F Value	P Value
	D1	41.535	9.1e-05
	D2	26.356	0.001
	D3	73.35	3.5e-05
	D4	75.714	1.27e-05
	D5	359.04	4.85e-09
Number of crossing		13.35	0.006
Time spent in target quadrant		152.107	3e-06
Mean speed		0.786	0.49
Discrimination index		171.1	2.6e-07
Percentages of total time were explored		0.2597	0.78
mNSS Score	D1	108.96	2.34e-06
	D2	75.84	1.02e-05
	D3	127.36	8.94e-07
	D4	42.63	0.000187
	D5	6.74	0.028
	D6	5.93	0.012
NSE	D0	0.56	0.59
	D2	2159.6	1.38e-09
	D4	1938.7	2.05e-09
	D6	1098.5	1.23e-08
S-100β	D0	0.98	0.43
	D2	1024.6	1.68e-08
	D4	47.32	0.00018
	D6	12.94	0.0067
D-Lac	D0	0.04	0.96
	D2	1.32	0.33
	D4	4.1	0.18
	D6	10.92	0.0098
IL-1β of Jejunum		42.15	0.000196
IL-6 of Jejunum		52.37	8.74e-05
TNF-a of Jejunum		6.12	0.036
IL-1β of ileum		12.35	0.0072
IL-6 of ileum		6.63	0.011
TNF-a of ileum		9.74	0.0028
IL-1β of CTX		23.15	0.0016
IL-6 of CTX		5.21	0.047
TNF-a of CTX		24.87	0.0012
IL-4 of CTX		328.45	1.12e-06
IL-10 of CTX		184.27	2.35e-05
Positive stained area of CTX		23.18	0.0016
Positive stained area of CA1		87.65	3.21e-06
Positive stained area of CA3		27.43	0.000984
